# Supplementary material for: Study on the Hepatotoxicity of Emodin and Its Application in the Treatment of Liver Fibrosis
Source: Molecules. 2024 Oct 30;29(21):5122. doi: 10.3390/molecules29215122 (PMC11547690; doi:10.3390/molecules29215122)
Supplement: Supplementary file 1 [file molecules-29-05122-s001.zip]

Archive with 1 entries (1 files):
- molecules-3186010-supplementary.pdf
